# Supplementary material for: VAP‐SCRN1 interaction regulates dynamic endoplasmic reticulum remodeling and presynaptic function
Source: EMBO J. 2019 Aug 23;38(20):e101345. doi: 10.15252/embj.2018101345 (PMC6792018; doi:10.15252/embj.2018101345)
Supplement: Supplementary file 2 — Movie EV1 [file EMBJ-38-e101345-s002.zip]

Archive with 8 entries (5 files):
- Movie_EV1/
- Movie_EV1/EMBOJ-2018-101345_Movie_EV1.gif
- Movie_EV1/EMBOJ-2018-101345_Movie_EV1.txt
- __MACOSX/
- __MACOSX/._Movie_EV1
- __MACOSX/Movie_EV1/
- __MACOSX/Movie_EV1/._EMBOJ-2018-101345_Movie_EV1.gif
- __MACOSX/Movie_EV1/._EMBOJ-2018-101345_Movie_EV1.txt
