# Supplementary material for: VAP‐SCRN1 interaction regulates dynamic endoplasmic reticulum remodeling and presynaptic function
Source: EMBO J. 2019 Aug 23;38(20):e101345. doi: 10.15252/embj.2018101345 (PMC6792018; doi:10.15252/embj.2018101345)
Supplement: Supplementary file 2 — Movie EV1 [file EMBJ-38-e101345-s002.zip › Movie_EV1/EMBOJ-2018-101345_Movie_EV1.txt]

Time-lapse of TagRFP-ER in COS7 cells co-expressing GFP.
