# Supplementary material for: VAP‐SCRN1 interaction regulates dynamic endoplasmic reticulum remodeling and presynaptic function
Source: EMBO J. 2019 Aug 23;38(20):e101345. doi: 10.15252/embj.2018101345 (PMC6792018; doi:10.15252/embj.2018101345)
Supplement: Supplementary file 4 — Movie EV3 [file EMBJ-38-e101345-s004.zip]

Archive with 8 entries (5 files):
- Movie_EV3/
- Movie_EV3/EMBOJ-2018-101345_Movie_EV3.avi
- Movie_EV3/EMBOJ-2018-101345_Movie_EV3.txt
- __MACOSX/
- __MACOSX/._Movie_EV3
- __MACOSX/Movie_EV3/
- __MACOSX/Movie_EV3/._EMBOJ-2018-101345_Movie_EV3.avi
- __MACOSX/Movie_EV3/._EMBOJ-2018-101345_Movie_EV3.txt
