# Supplementary material for: VAP‐SCRN1 interaction regulates dynamic endoplasmic reticulum remodeling and presynaptic function
Source: EMBO J. 2019 Aug 23;38(20):e101345. doi: 10.15252/embj.2018101345 (PMC6792018; doi:10.15252/embj.2018101345)
Supplement: Supplementary file 5 — Movie EV4 [file EMBJ-38-e101345-s005.zip › Movie_EV4/EMBOJ-2018-101345_Movie_EV4.txt]

Z-stack 3D reconstruction of expanded neurons (DIV18) transfected with Sec61-GFP and post-stained with GFP antibodies. The green lookup table is used in a moving cross-section plane to highlight the internal organization of ER. The size of field of view is 160 by 160 �m, corresponding to pre-expanded dimensions of 80 by 80 �m.
