# Supplementary material for: VAP‐SCRN1 interaction regulates dynamic endoplasmic reticulum remodeling and presynaptic function
Source: EMBO J. 2019 Aug 23;38(20):e101345. doi: 10.15252/embj.2018101345 (PMC6792018; doi:10.15252/embj.2018101345)
Supplement: Supplementary file 6 — Source Data for Expanded View [file EMBJ-38-e101345-s008.zip]

Archive with 7 entries (6 files):
- Fig_EV_1_Source_Data.pdf
- Fig_EV_2_Source_Data.pdf
- Fig_EV_4_Source_Data.pdf
- __MACOSX/
- __MACOSX/._Fig_EV_1_Source_Data.pdf
- __MACOSX/._Fig_EV_2_Source_Data.pdf
- __MACOSX/._Fig_EV_4_Source_Data.pdf
